# Supplementary material for: An In-Silico Evaluation of Anthraquinones as Potential Inhibitors of DNA Gyrase B of Mycobacterium tuberculosis
Source: Microorganisms. 2022 Dec 8;10(12):2434. doi: 10.3390/microorganisms10122434 (PMC9783175; doi:10.3390/microorganisms10122434)
Supplement: Supplementary file 1 [file microorganisms-10-02434-s001.zip]

Archive with 1 entries (1 files):
- microorganisms-2019962-supplementary.xlsx
