# Supplementary material for: An In-Silico Evaluation of Anthraquinones as Potential Inhibitors of DNA Gyrase B of Mycobacterium tuberculosis
Source: Microorganisms. 2022 Dec 8;10(12):2434. doi: 10.3390/microorganisms10122434 (PMC9783175; doi:10.3390/microorganisms10122434)
Supplement: Supplementary file 1 [file microorganisms-10-02434-s001.zip › microorganisms-2019962-supplementary.xlsx]

## Sheet: Suppl. Table 1
Supplementary table S1. Molecular docking-based virtual screening of 2,424 anthraquinones on the nucleotide-binding pocket of MtGyrB
Name	PLANTS score
7122772	-105.422
85992490	-103.617
3794639	-103.235
133109345	-102.451
94940647	-102.435
108793505	-102.432
7122774	-102.422
625367	-101.457
100282	-101.439
123132836	-101.021
71320149	-100.408
71379713	-100.386
71320150	-100.031
7113016	-99.9941
66591685	-99.9753
7148329	-99.7602
4385343	-99.6674
67030	-99.2043
82227886	-99.0363
188986	-98.7069
7064888	-98.6243
9840968	-98.6018
236903	-98.4855
94971665	-98.4347
16800485	-98.0859
16807410	-97.9634
11002466	-97.7754
6612581	-97.4695
112474645	-97.4593
4263770	-97.3654
3090908	-97.32
235576	-97.1633
3266379	-97.1626
2749859	-96.7448
3592817	-96.7263
71364709	-96.4904
11630782	-96.4606
3904435	-96.4161
22984	-96.3937
333261	-96.0672
2785186	-95.9938
3085736	-95.9495
4356619	-95.8105
12307088	-95.803
15700795	-95.4401
3843618	-95.2026
3928593	-95.1688
2837522	-95.1621
51062962	-94.9935
5299796	-94.8504
331636	-94.8224
19926672	-94.8197
355491	-94.7692
3076446	-94.6028
3633126	-94.4224
2933577	-94.3439
20317509	-94.3403
5737051	-94.2998
3090914	-94.2754
57620624	-94.1945
2748062	-94.1142
433369	-94.0003
9972777	-93.9184
22608864	-93.862
638297	-93.8063
84372733	-93.7619
12531988	-93.7187
4342362	-93.7009
71368256	-93.6683
105526	-93.5782
631257	-93.5648
3015518	-93.5411
10380616	-93.5403
3465426	-93.5207
9967100	-93.511
3851856	-93.4528
23680288	-93.4449
13211699	-93.4036
99940	-93.3764
2749856	-93.3362
626812	-93.3018
14089067	-93.2315
3076423	-93.227
14472278	-93.1902
3918212	-93.1858
101945587	-93.1205
82200641	-93.0218
13248406	-92.9951
8552	-92.9711
3969677	-92.9516
5197942	-92.9463
24206299	-92.8901
82316607	-92.845
195787	-92.8438
147677	-92.8234
94940653	-92.7948
46782876	-92.7515
91885118	-92.6784
49695398	-92.6298
3076425	-92.6261
374712	-92.6019
7072925	-92.571
16832109	-92.567
18877474	-92.5319
38357220	-92.4576
54719453	-92.4571
137163277	-92.4461
20462886	-92.2943
25906	-92.2404
107849	-92.1345
331637	-92.1335
23521871	-92.0943
2889110	-92.0934
221014	-92.0926
3085265	-92.0649
89984	-92.0198
71445369	-91.9592
2871166	-91.9396
110832078	-91.9242
87341	-91.8922
54678683	-91.7958
10425624	-91.7907
3089372	-91.7811
3026899	-91.7463
90158	-91.6897
432860	-91.6877
3966634	-91.6682
66522	-91.6643
7699272	-91.6607
3090900	-91.6514
112479887	-91.6459
18877476	-91.6166
625575	-91.4954
71752058	-91.4458
3071746	-91.3995
3612573	-91.39
14687497	-91.3619
7053486	-91.3241
579398	-91.302
74145	-91.294
413671	-91.2934
129008848	-91.2802
38350655	-91.2531
94940195	-91.2425
82200638	-91.2396
125416090	-91.186
155888428	-91.1275
12642748	-91.1148
92214520	-91.0706
10168	-91.0682
71362251	-91.0141
23696794	-91.0044
87435342	-90.9628
23661981	-90.9618
23715428	-90.9601
87318837	-90.9573
24196322	-90.9533
23666331	-90.9508
3870576	-90.9303
2847153	-90.8574
2892875	-90.8535
71325691	-90.8448
86256957	-90.8397
89677	-90.7873
84372992	-90.7737
57508711	-90.7502
71425579	-90.701
84373107	-90.6834
3965218	-90.6624
550738	-90.6532
5228720	-90.6457
5300192	-90.6437
7460684	-90.6404
71325063	-90.6011
3840585	-90.5836
3959118	-90.5779
16568631	-90.563
51537214	-90.4882
14332561	-90.4876
7343693	-90.4743
7694413	-90.3682
8551	-90.2964
17297792	-90.2503
71356913	-90.2392
16205526	-90.2349
56697362	-90.2349
9797839	-90.2074
7188003	-90.1643
5300193	-90.1556
412184	-90.1064
92214519	-90.0828
31477769	-90.0603
129389	-90.0539
6453094	-90.0523
19154575	-90.0455
71399358	-90.0429
2749875	-90.0117
7343695	-89.9243
38357215	-89.9239
21497700	-89.9112
9019956	-89.8328
4220639	-89.8125
2917068	-89.8067
135516791	-89.7961
11507907	-89.7959
46500497	-89.7941
4243350	-89.7858
3265888	-89.7694
16416493	-89.7686
4345463	-89.765
617001	-89.7516
7062419	-89.7292
38357224	-89.7142
626253	-89.7126
193838	-89.6985
5161690	-89.6932
54332588	-89.6837
13410197	-89.6799
14139514	-89.6745
19089713	-89.6682
4401694	-89.6637
13008123	-89.6589
149693	-89.6417
18925786	-89.6259
4626007	-89.6189
77725	-89.6027
3352263	-89.5932
3805465	-89.552
84379165	-89.5517
85967943	-89.5508
412187	-89.5474
84553260	-89.5309
226106	-89.5172
71394497	-89.5121
412186	-89.5091
331141	-89.4717
6017159	-89.4699
4614514	-89.4585
40477923	-89.4534
87728	-89.4519
13510691	-89.3437
5343613	-89.3093
69607416	-89.2944
18877552	-89.2635
195788	-89.26
2837135	-89.2319
10685268	-89.1441
14320105	-89.1395
7154594	-89.1348
42586887	-89.099
53627553	-89.0821
41149487	-89.0187
3837515	-89.0127
3331063	-88.9834
12378369	-88.9359
106049	-88.8836
17587837	-88.8727
112870	-88.872
2837137	-88.8706
20549	-88.8603
2764162	-88.8544
2847378	-88.8542
7377778	-88.8326
236918	-88.8083
17354278	-88.8063
3788004	-88.7837
4381145	-88.769
16205300	-88.7648
14320106	-88.7551
56481731	-88.7349
21520014	-88.7269
3538950	-88.6811
3089796	-88.6724
4206189	-88.6705
110500478	-88.6486
84379880	-88.6423
5003831	-88.6257
12966413	-88.6076
71347905	-88.588
138988056	-88.5765
5875226	-88.5193
14440510	-88.4893
44288136	-88.4761
30515146	-88.4165
344313	-88.3843
4338519	-88.353
3830620	-88.3485
3859780	-88.3347
10802699	-88.2907
4159121	-88.2875
71445317	-88.2827
2839153	-88.2544
74146	-88.2012
420666	-88.1905
26435743	-88.1755
7969622	-88.175
133611900	-88.1689
2847914	-88.1565
84318781	-88.1257
315790	-88.1206
3090515	-88.1179
57582998	-88.0885
2933473	-88.0445
21453711	-88.0352
7344921	-88.0165
2839444	-88.0024
363065	-88.0017
45359290	-87.9998
222170	-87.9831
15152091	-87.9782
378693	-87.9765
45034687	-87.9703
94940061	-87.9697
5387808	-87.967
155011	-87.9509
135719337	-87.9436
361510	-87.9337
7177252	-87.9314
12318652	-87.9136
5048656	-87.8855
84378601	-87.8457
631362	-87.8419
2749864	-87.8179
625242	-87.8064
71399365	-87.805
188678	-87.8027
197351	-87.7804
613895	-87.7763
7863830	-87.7758
101286218	-87.767
44726113	-87.7605
80834	-87.7563
12336459	-87.7339
16415109	-87.7306
412183	-87.7177
379539	-87.7166
19154585	-87.6952
5105399	-87.6801
2748949	-87.6736
6271568	-87.6651
4415237	-87.6548
71328559	-87.6504
6104236	-87.6499
23267431	-87.6376
80851	-87.6365
24721014	-87.6288
71329023	-87.6216
95528707	-87.5999
86020143	-87.5908
4406802	-87.5886
4179245	-87.574
6260036	-87.5707
294388	-87.5605
72747	-87.5584
5326347	-87.5548
7718568	-87.5489
19792943	-87.548
3126077	-87.5094
5058246	-87.5052
13906822	-87.4914
13736891	-87.447
147292	-87.4392
71357489	-87.4287
10615154	-87.4251
15999227	-87.419
71442175	-87.4058
71414980	-87.4038
3849711	-87.3925
51537215	-87.3841
5152048	-87.3742
5490206	-87.3738
147672	-87.3733
3070902	-87.3341
255082	-87.3199
83523	-87.3189
2886353	-87.3017
335015	-87.3002
11880227	-87.2896
3154557	-87.2473
19154558	-87.2312
10947912	-87.2212
2937895	-87.2056
4035104	-87.2051
197301	-87.1927
3525837	-87.1784
147671	-87.1733
3090912	-87.1605
134117733	-87.1559
7079668	-87.1542
6680	-87.1533
11592174	-87.1362
125416091	-87.13
52100662	-87.11
71413309	-87.1037
3280108	-87.0992
20194310	-87.0867
80745	-87.0817
2892372	-87.0582
331628	-87.0578
511525	-87.0547
3090514	-87.0373
11110093	-87.0257
5054260	-87.0239
58321336	-87.0213
2933120	-87.0148
84553428	-87.0142
31477775	-87.0105
7060274	-86.9959
46500766	-86.9771
20194335	-86.9706
71343342	-86.9644
41673495	-86.9634
44784325	-86.9549
25905	-86.9547
137163265	-86.8848
151995	-86.8813
13162745	-86.8674
13605997	-86.8573
31413	-86.8482
304458	-86.841
49696985	-86.8356
622339	-86.8109
11779662	-86.7946
71325694	-86.7772
82200640	-86.7749
3887945	-86.7738
18877549	-86.7737
84373096	-86.7725
2847623	-86.771
4129741	-86.7508
71353498	-86.75
2748415	-86.7476
7095967	-86.7456
2848383	-86.7216
71319036	-86.7137
102955	-86.7001
71365423	-86.698
84373070	-86.6939
12324276	-86.6813
90269327	-86.6467
426725	-86.6417
88253	-86.6364
3126044	-86.6306
3009664	-86.6257
12182525	-86.6219
439020	-86.62
108796815	-86.6145
71399364	-86.6139
7072973	-86.5941
12313085	-86.5934
3754993	-86.5834
28531	-86.5529
10358030	-86.5482
12324271	-86.535
262099	-86.5287
4613044	-86.5284
7153805	-86.4922
12490500	-86.4893
2898767	-86.4892
46498897	-86.4888
92651860	-86.4613
57958	-86.4527
147669	-86.4432
625632	-86.4396
14379528	-86.434
335705	-86.4157
2829333	-86.4133
85528929	-86.4104
20432761	-86.3968
3320955	-86.388
66479	-86.3571
17263904	-86.3465
122707271	-86.3454
2933860	-86.3304
5139379	-86.3115
20414990	-86.3069
374507	-86.2759
9581276	-86.2721
3108086	-86.2671
23276522	-86.2621
7103642	-86.2412
4598057	-86.239
69057	-86.2367
5061436	-86.2267
122902	-86.1936
5205317	-86.1909
4037606	-86.1745
147665	-86.1432
67011	-86.143
2856876	-86.1099
5320212	-86.1042
90659	-86.1035
2930712	-86.0993
283899	-86.0806
10757461	-86.0778
46500767	-86.0728
7114955	-86.0713
2838304	-86.0683
331627	-86.0661
71399359	-86.0634
235843	-86.0504
2835180	-86.0495
5048591	-86.0439
11035197	-86.0211
337182	-85.9998
331638	-85.9996
2892351	-85.9761
147675	-85.9757
2847852	-85.9685
16659185	-85.9576
28476370	-85.9529
84320699	-85.9468
5171297	-85.9375
77118	-85.9364
506610	-85.9328
67195	-85.9292
13116586	-85.9147
3754690	-85.901
3561972	-85.8931
354963	-85.8901
67008	-85.8871
423406	-85.8726
95987981	-85.8586
7074403	-85.8565
25082968	-85.8532
84373000	-85.8495
87406	-85.84
570342	-85.837
619349	-85.8323
23662526	-85.8271
12780398	-85.8219
14595174	-85.7903
359018	-85.7888
71341369	-85.7768
2892156	-85.7751
14816593	-85.7745
7969695	-85.7709
7064882	-85.7395
3743766	-85.7373
2749314	-85.7119
160476	-85.6874
139035518	-85.67
3147193	-85.6656
4443133	-85.665
13380585	-85.6617
6111772	-85.6604
72739	-85.6349
84373090	-85.63
132248	-85.6246
314075	-85.6239
20485972	-85.6189
627321	-85.6179
71426393	-85.5935
13970499	-85.5817
2838584	-85.575
131350	-85.5686
16952536	-85.5681
38357209	-85.5623
54183254	-85.562
11142042	-85.5547
7053214	-85.5465
8235936	-85.5449
12256454	-85.5406
9635553	-85.5157
331626	-85.5079
3778978	-85.5058
71415670	-85.4804
13328362	-85.4775
24319526	-85.4668
3135548	-85.4612
3325451	-85.4599
90471648	-85.4579
3757176	-85.4374
24319544	-85.4353
2893068	-85.4341
20366329	-85.428
98128054	-85.4082
22696541	-85.3956
323139	-85.3953
613892	-85.3889
626899	-85.3886
3113290	-85.3712
624966	-85.3509
156677	-85.3487
630572	-85.3414
630215	-85.3392
33784	-85.3382
9994012	-85.3334
44287920	-85.3193
91664854	-85.3182
17283767	-85.3065
3100810	-85.3048
15620928	-85.3042
71329481	-85.2919
8811074	-85.2883
71399362	-85.2804
135462137	-85.2686
12318648	-85.2652
135404103	-85.263
82200639	-85.257
11652569	-85.2552
5174766	-85.239
71412296	-85.2372
14534995	-85.2322
13256304	-85.225
138112320	-85.2112
13214483	-85.2101
303624	-85.2095
3564104	-85.2005
94940194	-85.1906
5920527	-85.1799
8867476	-85.1766
149895	-85.1716
84376379	-85.1672
131861851	-85.145
91665607	-85.1433
17144610	-85.1361
46949535	-85.1361
3126053	-85.1317
16068	-85.1302
10870976	-85.1085
16800486	-85.1068
3126048	-85.1013
92237096	-85.0581
13423601	-85.0544
222227	-85.0535
22062352	-85.0518
4733	-85.046
458834	-85.0426
424403	-85.0289
71347012	-85.015
259861	-85.0017
7969636	-84.9999
4663427	-84.9766
443807	-84.9644
3861237	-84.9564
60020227	-84.9481
16205613	-84.9417
4967416	-84.9394
3764511	-84.9376
13134882	-84.9298
11880225	-84.9205
15483121	-84.9142
4964468	-84.9129
317256	-84.8984
71349161	-84.897
3155948	-84.8717
16762955	-84.8688
2749495	-84.8548
6062206	-84.8334
12324272	-84.833
4462908	-84.8295
2832164	-84.8267
71319042	-84.8258
91894	-84.8094
12444971	-84.7976
8219072	-84.7911
149791	-84.7866
23667353	-84.7672
87523472	-84.761
71319064	-84.7609
24181116	-84.7596
50434	-84.7497
42559548	-84.7367
630908	-84.7225
12230782	-84.7173
7083422	-84.7155
280737	-84.7055
7331339	-84.7027
44251286	-84.6959
71371853	-84.6957
11782400	-84.6892
7122777	-84.6711
4497953	-84.6649
11834180	-84.6619
2752531	-84.657
3668957	-84.6545
20317508	-84.6503
71329750	-84.6496
13955348	-84.6311
318176	-84.6297
21062	-84.6283
7064918	-84.6147
7230010	-84.6116
4553296	-84.6057
7083423	-84.6044
18877555	-84.6013
71319070	-84.6009
291740	-84.5999
631009	-84.5984
396203	-84.5751
2828783	-84.5594
3103608	-84.5589
91664802	-84.5578
46782753	-84.5416
622513	-84.5364
11185595	-84.5111
20414995	-84.51
10403632	-84.499
182190	-84.4825
3090508	-84.48
12360344	-84.4771
10639	-84.4738
30515338	-84.4676
7079669	-84.4531
91664798	-84.4497
254705	-84.449
14250673	-84.4316
90673963	-84.4158
7730276	-84.408
3550312	-84.3913
89063	-84.3871
92651859	-84.3849
113243	-84.3677
619461	-84.3661
443808	-84.3475
50918921	-84.3456
5235039	-84.3417
56632138	-84.3283
3100911	-84.3276
84375473	-84.3269
15592816	-84.3265
225598	-84.3078
372654	-84.3073
28476461	-84.2944
423402	-84.2857
127257877	-84.2781
15778586	-84.271
14447720	-84.2524
3929987	-84.2452
626912	-84.237
3025849	-84.2294
71325062	-84.2133
2749867	-84.2128
7421451	-84.2114
84554417	-84.2062
270486	-84.2027
90473387	-84.1952
56839171	-84.1949
374058	-84.1946
3678450	-84.1923
3721458	-84.192
12069476	-84.1871
628974	-84.1823
10958178	-84.1808
423403	-84.1561
73995918	-84.1545
17586893	-84.1502
16880175	-84.147
12318647	-84.1433
85540	-84.1283
71597362	-84.1273
76264	-84.1167
13675111	-84.1131
71353499	-84.1125
3418526	-84.1111
4427889	-84.1095
3083633	-84.102
21453696	-84.0709
44150898	-84.0703
629326	-84.0682
71405345	-84.0669
12357435	-84.0653
3126058	-84.0636
8901891	-84.0582
459276	-84.0563
559503	-84.039
11098600	-84.0253
98128057	-84.0096
8142815	-84.0037
12342683	-84.0031
10086148	-83.9886
261069	-83.977
23663644	-83.9745
7694275	-83.9702
337183	-83.9676
50884020	-83.9663
443801	-83.9656
3625488	-83.963
624085	-83.939
16954045	-83.9341
122751	-83.9273
629785	-83.9253
3124730	-83.9199
3125184	-83.9068
432252	-83.9014
13599687	-83.901
5319342	-83.8964
7226818	-83.8827
11098986	-83.8817
44287910	-83.8768
3469323	-83.8673
126037	-83.8558
98115208	-83.8536
5704845	-83.8513
13788856	-83.851
3905783	-83.8509
160712	-83.8484
5048592	-83.8437
72752	-83.8403
12416404	-83.8253
124926260	-83.8243
18877560	-83.8178
71410411	-83.8094
71374597	-83.8046
20414989	-83.7968
76647	-83.7845
10903651	-83.7826
195786	-83.7806
3678893	-83.7708
47752	-83.766
71381687	-83.7652
331633	-83.7618
344310	-83.7597
80833	-83.7513
56445	-83.7272
11066989	-83.7264
7980504	-83.71
4395272	-83.7076
10040432	-83.7
11077433	-83.6907
84320710	-83.6868
23051730	-83.6867
66591565	-83.6848
12865600	-83.6832
159926	-83.68
236917	-83.6792
3089800	-83.6765
620551	-83.664
9581278	-83.6568
3126029	-83.6465
12756410	-83.6347
355595	-83.6338
84379319	-83.6231
44575883	-83.5912
5704843	-83.5751
84376221	-83.575
40468805	-83.5576
16206120	-83.5567
4165774	-83.5432
133505	-83.5411
12509074	-83.5169
156465	-83.5016
124430675	-83.4953
53440214	-83.4777
374505	-83.476
13482589	-83.4677
51056136	-83.461
11573214	-83.4596
278670	-83.4581
42647718	-83.4557
42559549	-83.4494
4533665	-83.443
82199246	-83.4424
3149913	-83.4397
13005613	-83.438
12808260	-83.4291
2749868	-83.4223
5326346	-83.4211
90569	-83.4177
15965431	-83.4121
4676200	-83.4071
2930695	-83.3979
56697077	-83.388
2749877	-83.3769
11727234	-83.3672
12325134	-83.3517
131845149	-83.3508
54224488	-83.3253
144045074	-83.3084
7969789	-83.2882
71334793	-83.2836
3102924	-83.2796
71437089	-83.2791
14563137	-83.2777
4988403	-83.2703
361513	-83.2602
76267	-83.252
2892157	-83.248
71407403	-83.2297
84378381	-83.225
10870113	-83.2191
126726	-83.2148
84379968	-83.2036
18877556	-83.2001
26343	-83.1711
16205562	-83.168
16205903	-83.1542
93949197	-83.1454
13710020	-83.1441
71329548	-83.1344
3124731	-83.1284
7104294	-83.1201
10085264	-83.1159
16421299	-83.1042
16880197	-83.0997
8960	-83.0936
92221389	-83.0901
44287706	-83.0898
3271702	-83.0808
44251291	-83.0687
8235946	-83.0686
3106278	-83.0654
20456767	-83.0507
3831797	-83.0462
3143428	-83.0107
78175850	-83.0101
124430676	-83.0086
3125602	-83.0084
363264	-82.9908
159258	-82.9861
127173	-82.9817
82030677	-82.969
53297773	-82.9682
71345801	-82.9662
44721070	-82.9504
5125574	-82.9469
624945	-82.9466
3125609	-82.9465
53440301	-82.9461
71446055	-82.9422
2856897	-82.9214
53440271	-82.9099
42647717	-82.9064
11833329	-82.9003
354953	-82.8921
344340	-82.8761
7969792	-82.8719
173905	-82.8614
384115	-82.8422
92252410	-82.8383
9817337	-82.8354
28476886	-82.813
84378379	-82.8058
13181158	-82.7986
10403757	-82.7955
45043556	-82.7945
49695419	-82.7785
17144608	-82.7767
56439	-82.7668
5972358	-82.7634
4054635	-82.7568
8030558	-82.7553
2847035	-82.7538
10778954	-82.7456
4267041	-82.7443
624934	-82.7413
131859082	-82.7407
3967018	-82.7347
14688012	-82.7304
12220565	-82.7283
354143	-82.7265
625092	-82.7197
139270371	-82.7185
49694130	-82.7027
12003337	-82.6982
3662101	-82.6965
7064883	-82.6611
371563	-82.6475
15559229	-82.647
5128995	-82.6434
14039099	-82.6424
88001	-82.6406
3089795	-82.6367
8901890	-82.6244
21637461	-82.6208
354136	-82.6183
10066319	-82.6068
44287645	-82.5946
110499464	-82.5896
2833771	-82.576
71440549	-82.5677
91362	-82.5641
261068	-82.5593
7390523	-82.5334
4158921	-82.5285
620365	-82.5155
350511	-82.4888
431929	-82.4888
367128	-82.4853
52493	-82.4836
88430	-82.4799
7053489	-82.4796
4345775	-82.4745
3929988	-82.4611
21572844	-82.4584
13539447	-82.4565
13439293	-82.4533
13380575	-82.4482
2754660	-82.4332
345814	-82.4318
54412600	-82.4239
616266	-82.4217
56691480	-82.408
5319801	-82.401
613891	-82.3995
32209	-82.3892
10517868	-82.382
133641338	-82.3729
16764465	-82.3623
23260727	-82.362
71404343	-82.3586
10017076	-82.3539
2749602	-82.3533
96002062	-82.3519
5021913	-82.3486
133506	-82.3368
71399363	-82.3336
11529868	-82.3209
71399354	-82.3152
95987982	-82.3147
92284877	-82.3083
70518802	-82.2918
73490	-82.2906
271591	-82.2884
7721316	-82.2877
53440421	-82.276
11482604	-82.2754
9883304	-82.2712
236912	-82.2512
4114834	-82.2487
7062420	-82.2461
7392102	-82.2454
5928598	-82.2323
2917207	-82.2313
482557	-82.2183
12865589	-82.2142
167525	-82.2095
381097	-82.1982
3463237	-82.1943
71410410	-82.1919
3428212	-82.1849
71319033	-82.1844
146101	-82.1803
12334640	-82.1796
13412786	-82.1745
31534	-82.1717
101317808	-82.1575
620322	-82.1505
344129	-82.1493
3126050	-82.1403
94938900	-82.1249
71319041	-82.12
16954063	-82.1146
71327785	-82.1129
3100914	-82.1066
337849	-82.1058
71402041	-82.1041
12812102	-82.1017
4589998	-82.0884
11255215	-82.0876
17191	-82.0839
86109348	-82.0831
638569	-82.0769
18526640	-82.0721
418574	-82.0715
6455094	-82.0709
88436	-82.0608
3146261	-82.0557
13455966	-82.0552
350271	-82.0538
70669	-82.0449
158681	-82.041
2833773	-82.036
270752	-82.0224
97691	-82.0173
44917092	-82.0136
3094361	-82.0105
3715877	-82.0094
4429207	-82.0034
14274943	-81.9997
12548	-81.9975
3600317	-81.9916
442765	-81.9661
76831	-81.9656
57357605	-81.9617
13317888	-81.961
5333690	-81.9521
20414994	-81.9478
3410999	-81.9448
12180561	-81.9426
3091454	-81.9323
20414997	-81.9247
26435742	-81.9219
3020434	-81.9195
2892180	-81.9089
110500517	-81.8958
92284791	-81.8924
40503	-81.8892
77114	-81.8883
135416853	-81.8848
5339597	-81.8778
112757967	-81.8752
16205362	-81.872
3090915	-81.8536
15937278	-81.8488
98121235	-81.8433
6108061	-81.8431
3746625	-81.8411
3090913	-81.833
67203912	-81.8288
71446056	-81.8139
3453577	-81.8054
5013064	-81.7848
95725	-81.7814
13162744	-81.7778
23349628	-81.7769
147673	-81.7696
363869	-81.7634
5150597	-81.7608
135844	-81.7348
7062656	-81.7342
3123178	-81.7312
86142772	-81.7248
15665217	-81.7244
344317	-81.7145
109836	-81.7075
132243	-81.7016
2752532	-81.6978
619609	-81.6908
18870669	-81.6904
16952511	-81.6897
3418613	-81.6828
15743473	-81.6797
71410869	-81.6708
73996030	-81.6671
4658671	-81.6647
84555133	-81.6645
41149577	-81.6477
24241	-81.6403
60208839	-81.6403
10427286	-81.6294
10125866	-81.6235
40504	-81.622
3142375	-81.6209
22643726	-81.5997
22956534	-81.5885
5704919	-81.5868
23051731	-81.5731
2871272	-81.5628
22643714	-81.5596
318390	-81.5393
442750	-81.5331
20494165	-81.5323
10518158	-81.5293
155380	-81.5291
28846569	-81.5192
22829993	-81.4822
57352734	-81.4807
22959934	-81.479
57352733	-81.474
2847065	-81.4618
625088	-81.4534
92210352	-81.4469
4220118	-81.443
423405	-81.4387
344321	-81.4332
14320098	-81.4323
5124769	-81.4211
281889	-81.4166
71361559	-81.4152
7097710	-81.4111
96469022	-81.3865
2890433	-81.386
442729	-81.3794
71442525	-81.3763
5326348	-81.3649
131667939	-81.3623
182301	-81.3621
42586886	-81.3575
3321713	-81.3557
11231645	-81.3459
6454002	-81.3385
5022029	-81.326
7164286	-81.3231
7115189	-81.3078
7115187	-81.3039
291367	-81.2921
86142836	-81.2911
19705590	-81.2898
149782	-81.2882
337848	-81.2871
28477031	-81.2782
71329157	-81.2728
442766	-81.2653
146022354	-81.2558
4153655	-81.2481
67340699	-81.2358
443789	-81.2342
99188	-81.2308
335014	-81.2208
16528	-81.2162
53437513	-81.2155
222169	-81.2132
18877557	-81.2037
59279133	-81.1979
7179225	-81.1976
85781266	-81.1947
51138600	-81.1921
361512	-81.1892
164046	-81.1841
46500437	-81.1783
16762870	-81.175
331630	-81.1743
13270885	-81.161
87342	-81.1583
2837521	-81.1558
28846498	-81.1558
72742	-81.1507
20240722	-81.1503
235734	-81.1461
4175705	-81.1451
331635	-81.1208
92297216	-81.1194
71401825	-81.0989
82199245	-81.0953
71371928	-81.092
2892261	-81.0903
12309204	-81.0712
104186	-81.0688
12383760	-81.0662
363709	-81.0629
313995	-81.0594
125152	-81.0576
342672	-81.056
7529565	-81.0555
40468806	-81.0516
23623134	-81.0474
3908369	-81.0416
624824	-81.033
109809	-81.0307
100214	-81.0248
13412787	-81.0168
40553271	-81.0125
40578925	-81.0073
13007500	-81.0054
12314923	-80.989
3793750	-80.985
630594	-80.9776
7065339	-80.9756
10379693	-80.9609
13013280	-80.9414
87014	-80.9365
315276	-80.9227
4626945	-80.9052
86012754	-80.8981
4357194	-80.8916
54462239	-80.8857
3108087	-80.8836
14419207	-80.8773
13766143	-80.8758
4376010	-80.8717
92255351	-80.8686
16203753	-80.8467
631405	-80.8343
3013870	-80.823
14239297	-80.8173
7420410	-80.8121
442756	-80.8115
3483941	-80.8106
373013	-80.8066
277844	-80.799
71335301	-80.7966
21762900	-80.7949
3040635	-80.7944
56693988	-80.7897
71361131	-80.7881
12313148	-80.7864
71361558	-80.7864
7062657	-80.7726
232873	-80.7605
71319038	-80.7596
337812	-80.7565
10686237	-80.7521
152706	-80.742
396202	-80.7349
350390	-80.7307
2916691	-80.7037
11674044	-80.7015
7063302	-80.6931
71365020	-80.6906
160887	-80.6826
357501	-80.6795
86877736	-80.6781
147621	-80.6692
2911965	-80.6689
10336479	-80.6673
71319069	-80.6642
390050	-80.6632
7179561	-80.6627
236913	-80.6623
11808929	-80.6572
2847134	-80.6509
46494782	-80.6455
15259336	-80.641
12488554	-80.6333
10163	-80.6321
354134	-80.6303
3702732	-80.6303
13681829	-80.6293
71399355	-80.6242
3125601	-80.6219
12631819	-80.616
355494	-80.614
3335146	-80.6084
71410866	-80.6008
71379712	-80.6
3770675	-80.5983
20419	-80.5959
10539812	-80.5918
93926	-80.5796
4217712	-80.5754
379538	-80.5676
44149742	-80.5566
625611	-80.5514
91674734	-80.5508
559564	-80.5494
71324948	-80.5467
92255376	-80.5464
84375447	-80.5456
625633	-80.5436
5384873	-80.5404
82200939	-80.538
177458	-80.5355
90953	-80.5341
2835177	-80.5329
124464350	-80.5315
626653	-80.5296
4544448	-80.5256
110499500	-80.5231
15743471	-80.5207
4593548	-80.5205
146022355	-80.5016
21918414	-80.4981
4027225	-80.4976
617790	-80.4936
11543612	-80.4805
94940060	-80.48
278318	-80.4787
23260551	-80.4783
71313110	-80.4755
23260550	-80.4743
15945181	-80.4641
23617	-80.4632
103229	-80.4523
354135	-80.4389
12005091	-80.4338
3089797	-80.4316
184395	-80.4285
5011815	-80.3932
28578	-80.3767
44251212	-80.3719
2846999	-80.3687
71365497	-80.3613
624935	-80.3584
5156062	-80.3519
9636987	-80.3509
56438	-80.3418
10207	-80.3337
12443362	-80.3247
4189238	-80.3157
433411	-80.3152
2932129	-80.3124
341033	-80.3101
95707	-80.3081
4269884	-80.3055
56689666	-80.2986
10469084	-80.2984
232527	-80.2886
433917	-80.273
92214784	-80.2693
540862	-80.2615
5319503	-80.2408
21239136	-80.2399
3100887	-80.2209
7077528	-80.2202
14094535	-80.2195
5142634	-80.2194
13331055	-80.2175
636723	-80.216
117101	-80.2048
71402200	-80.1958
44287918	-80.1874
132244	-80.1866
3126042	-80.1852
11771669	-80.1783
426250	-80.1782
3036666	-80.1782
67208	-80.1753
282271	-80.1708
4585422	-80.1562
22673158	-80.1463
374059	-80.1393
628034	-80.1241
71319063	-80.1223
6282947	-80.1196
2749601	-80.1171
151858	-80.1164
624579	-80.1079
12386943	-80.0986
71415473	-80.0782
44145850	-80.0764
624954	-80.0744
7063303	-80.066
630348	-80.0605
92301622	-80.0542
395766	-80.0349
3808589	-80.0307
42586889	-80.0187
335706	-80.0137
19685744	-80.0088
11770969	-80.0076
622752	-80.0029
56687832	-79.9969
361515	-79.9895
5151543	-79.9865
12424509	-79.9813
85822847	-79.9803
4191680	-79.9692
57351861	-79.969
14375937	-79.9678
16762569	-79.9606
4228367	-79.9567
41929	-79.9529
12388002	-79.9419
6032119	-79.9412
71329158	-79.9377
7420408	-79.9339
92258678	-79.9316
13190720	-79.9314
3664899	-79.9257
71384163	-79.9101
151669	-79.91
5743850	-79.9077
4917450	-79.8965
622160	-79.8931
4649699	-79.8896
20414993	-79.88
7330511	-79.878
14767281	-79.8779
10936407	-79.877
3261304	-79.872
41934	-79.865
13708175	-79.8582
66530	-79.851
86021351	-79.8419
5076150	-79.8353
2737762	-79.8306
84379317	-79.8282
21737917	-79.8083
14009261	-79.7995
7693497	-79.7907
10198899	-79.7864
11818503	-79.779
125493624	-79.7662
57351860	-79.7636
13696370	-79.7508
46504433	-79.7426
2749603	-79.7411
235838	-79.737
15102410	-79.7188
334439	-79.7158
57509304	-79.7127
21437455	-79.7054
71400828	-79.7026
84375495	-79.6933
20089828	-79.6907
40468639	-79.687
7106151	-79.6834
354141	-79.6815
71351029	-79.675
53440807	-79.6747
84379947	-79.6608
20234790	-79.6543
4531930	-79.6496
56696870	-79.6486
153369	-79.6433
136270401	-79.6349
2847808	-79.6317
443788	-79.6299
15118825	-79.623
59054114	-79.6155
13005615	-79.6116
153074	-79.604
71351426	-79.5996
125745441	-79.5958
2749882	-79.5793
8219224	-79.5676
13650419	-79.5645
10947420	-79.5547
12778437	-79.5507
3358745	-79.5419
189825	-79.5364
12305200	-79.5262
71402299	-79.5246
11602229	-79.5167
7481529	-79.5137
16767195	-79.5123
10825765	-79.5113
3551245	-79.4978
66521672	-79.4781
626497	-79.4778
7072969	-79.4748
619375	-79.474
124223113	-79.472
68114119	-79.4684
617280	-79.4614
3089798	-79.4512
98126733	-79.4496
4355899	-79.4476
333918	-79.447
4988955	-79.4411
12313954	-79.4399
91664797	-79.4371
18877558	-79.4356
7345576	-79.4279
18668027	-79.424
56442	-79.4175
15025286	-79.4153
3848399	-79.3995
438086	-79.3972
128149	-79.3887
160717	-79.3743
363422	-79.3665
14705051	-79.3499
102507261	-79.344
6454617	-79.331
13945063	-79.3297
12714658	-79.3198
12318743	-79.3189
19024166	-79.3176
124062	-79.3168
625612	-79.3143
66489	-79.2718
349039	-79.2675
3083575	-79.2661
629091	-79.2611
15883490	-79.2515
16205917	-79.2488
15520942	-79.2467
6454715	-79.2409
12386616	-79.2358
343025	-79.226
238958	-79.2231
17822020	-79.2193
92538	-79.2168
71358705	-79.2164
428782	-79.2127
623044	-79.2104
106019	-79.2059
10019885	-79.2038
350382	-79.2005
146050674	-79.1997
7062292	-79.195
6849333	-79.1938
15519694	-79.1901
3929905	-79.1825
12342681	-79.1778
13412789	-79.1759
5315956	-79.17
8032598	-79.1686
124063	-79.1665
131199	-79.1663
15794174	-79.1637
98115207	-79.1534
5704920	-79.1473
11031986	-79.1351
88090596	-79.1069
269955	-79.0818
236908	-79.0785
128452	-79.0771
275493	-79.0717
2870897	-79.0672
3126032	-79.0576
74147	-79.0316
146825	-79.0283
4003195	-79.0234
91823808	-79.021
3100885	-79.0091
45490214	-79.0052
66529	-78.9941
125095	-78.9928
423407	-78.9928
7065338	-78.9896
13897303	-78.9857
56693987	-78.9792
624969	-78.9754
11771634	-78.9706
2930198	-78.969
3321714	-78.9601
71344580	-78.959
71349528	-78.9517
44287782	-78.9503
15742198	-78.9464
16206119	-78.9433
4455889	-78.9415
95936	-78.9406
189763	-78.9366
12278638	-78.9348
316854	-78.922
13129200	-78.9202
71365469	-78.9163
7345499	-78.9006
87489845	-78.8997
91664814	-78.8943
44287967	-78.8935
71210144	-78.8888
23986036	-78.8869
5070780	-78.8819
2917033	-78.8677
22413850	-78.8614
2857195	-78.8597
18646	-78.857
14320101	-78.8524
232895	-78.8514
71413104	-78.8511
7063305	-78.845
614116	-78.8325
15269202	-78.8307
2848043	-78.8282
75530435	-78.8212
624961	-78.8166
13130520	-78.8154
71367021	-78.812
11768	-78.8098
3155950	-78.802
15651852	-78.799
148265	-78.7945
11833492	-78.782
614108	-78.7805
84376864	-78.7773
482558	-78.7737
11265324	-78.7726
71402906	-78.7684
3377640	-78.7673
11161540	-78.7667
3016789	-78.7603
54708874	-78.7546
44445519	-78.75
168797	-78.7477
7330510	-78.7446
98539	-78.7401
171106	-78.7393
626498	-78.7367
51136565	-78.7345
71338074	-78.7307
71349200	-78.7303
71325692	-78.728
94940646	-78.7202
7324703	-78.7129
2933273	-78.7108
190004	-78.7064
7230396	-78.7046
16417531	-78.6878
5318738	-78.6805
13970503	-78.6778
4135979	-78.6677
202696	-78.6672
384119	-78.6613
2749879	-78.6602
195147	-78.6569
5323531	-78.6566
620049	-78.6516
71410867	-78.647
426146	-78.6366
71384878	-78.6186
12497096	-78.5847
13129226	-78.5694
175017	-78.5667
10912569	-78.5644
10611710	-78.5627
31533	-78.5507
346739	-78.539
14524514	-78.5331
3906062	-78.5212
12497098	-78.5166
66521666	-78.5136
7060273	-78.5107
624912	-78.4873
7106152	-78.4869
13182760	-78.4767
620549	-78.475
10152	-78.4722
627335	-78.4677
21419215	-78.4455
274333	-78.4426
80103	-78.4361
131861694	-78.4359
106143	-78.4337
85919892	-78.4274
22643677	-78.4269
354138	-78.4266
313347	-78.4259
6683	-78.424
41930	-78.424
12392754	-78.4215
132521	-78.4125
18927945	-78.4109
12804073	-78.3926
318666	-78.3873
124869	-78.3806
12963549	-78.3755
20528	-78.3753
153102	-78.3644
350272	-78.3632
438245	-78.3603
439019	-78.3603
53249899	-78.3451
161310	-78.3428
316855	-78.3406
2748951	-78.3393
11779716	-78.3364
4173710	-78.336
29940170	-78.3347
3952843	-78.3327
347430	-78.3286
71323793	-78.3088
3501064	-78.3002
10902125	-78.2993
12262011	-78.2957
103214	-78.2939
3126049	-78.2914
85977017	-78.2884
10169	-78.2734
12546955	-78.2684
85932629	-78.262
71316319	-78.2569
3010923	-78.2411
5035038	-78.2324
12342682	-78.2313
73894533	-78.2307
160474	-78.2242
111408	-78.2209
95861	-78.2194
14419219	-78.2111
3912165	-78.2097
5761855	-78.2085
6710629	-78.2034
10730442	-78.2
81473	-78.1859
5004	-78.1813
458184	-78.1796
92278763	-78.1686
91665183	-78.1622
640886	-78.1488
69440	-78.1476
2888130	-78.1428
71327521	-78.1092
12329386	-78.1023
151887	-78.0974
71386630	-78.0793
3833577	-78.0759
3220	-78.0684
112840	-78.0551
191290	-78.0465
22026216	-78.0433
92258675	-78.0398
2752529	-78.0358
12220564	-78.0343
42648414	-78.0235
24787792	-78.0151
3545630	-78.012
40553282	-78.0009
20568309	-78.0003
118430	-77.998
236911	-77.9941
2857011	-77.9938
95931189	-77.9936
7063304	-77.9828
4374653	-77.9604
15204558	-77.9542
146675964	-77.9535
91665190	-77.9301
626486	-77.9269
3100888	-77.9187
15559331	-77.9185
11836860	-77.9183
94938899	-77.9173
12304766	-77.9088
22643725	-77.8879
18877559	-77.874
71372876	-77.8632
5704988	-77.8608
235827	-77.8538
71403676	-77.8406
71399352	-77.8369
12260949	-77.832
12454279	-77.818
124464351	-77.8156
13051574	-77.8112
13245081	-77.8067
23677362	-77.8032
21953556	-77.7966
442767	-77.7954
2847380	-77.7936
17999326	-77.7742
12756415	-77.7681
9819207	-77.7645
5146503	-77.7629
16205214	-77.7448
1320	-77.7333
626208	-77.7292
4388935	-77.7231
428781	-77.7172
147143	-77.7161
57368489	-77.7098
23423990	-77.7087
90481772	-77.6969
3086089	-77.6931
27000054	-77.6828
92283377	-77.6809
58434465	-77.6706
125464518	-77.6655
620298	-77.6646
151618	-77.6574
5325701	-77.6555
13291774	-77.6398
44251290	-77.6332
85686311	-77.6326
100939938	-77.6292
10661597	-77.629
85686314	-77.6179
2835176	-77.6165
271593	-77.6152
3886438	-77.614
188082	-77.6003
2749858	-77.5987
44715573	-77.5973
21794841	-77.5873
12347528	-77.5771
71386138	-77.5754
67212	-77.5739
20362533	-77.5735
71353500	-77.5735
5325700	-77.5713
435950	-77.5685
342664	-77.5592
71319045	-77.5565
4530845	-77.5541
71319024	-77.5524
434660	-77.5485
13082567	-77.5434
16051915	-77.5431
458830	-77.5397
21575659	-77.5374
65739	-77.532
16765149	-77.5316
9992552	-77.5306
4125339	-77.5217
148954	-77.5155
12322287	-77.5143
436367	-77.5088
3100886	-77.5023
23670790	-77.4934
11044279	-77.4894
5019413	-77.4878
3725402	-77.4869
15778411	-77.486
4143813	-77.4818
14251911	-77.4803
133561627	-77.4771
554081	-77.477
44044	-77.4666
437847	-77.4584
2916983	-77.4569
71425079	-77.4564
56692412	-77.4513
2849150	-77.4494
4996383	-77.4454
59942142	-77.4241
3019962	-77.4231
4395282	-77.4216
44043	-77.4061
361511	-77.4059
2879318	-77.4016
67392128	-77.3793
147356	-77.3775
61719	-77.3757
412282	-77.3726
71406968	-77.3724
91886385	-77.3701
5182247	-77.3646
71386136	-77.3609
15650021	-77.353
85990596	-77.3485
425993	-77.3462
12780391	-77.3329
76415	-77.3168
71365213	-77.3072
3664123	-77.301
12634029	-77.2699
46781449	-77.2662
419290	-77.2638
21773239	-77.2522
20291130	-77.2316
407615	-77.231
160475	-77.2295
54720345	-77.2156
3770390	-77.2109
80059	-77.1911
184381	-77.1822
343740	-77.1817
92246578	-77.1766
7209385	-77.1734
131899	-77.1729
92278714	-77.1687
13455967	-77.167
21497699	-77.1406
51058474	-77.1396
160483	-77.1395
97560	-77.1188
125495998	-77.1159
19987802	-77.1137
12307112	-77.1133
458225	-77.1131
317023	-77.095
112865	-77.093
15200919	-77.0885
5338491	-77.0724
10912983	-77.07
5704921	-77.0652
354142	-77.0631
24972908	-77.0551
15138599	-77.053
71324957	-77.05
419323	-77.0499
112237	-77.0337
13129224	-77.0334
15998304	-77.023
82200940	-77.0217
71379714	-77.0203
273071	-77.019
41933	-77.0154
12730689	-77.0143
7209528	-77.0117
41935	-77.0075
4205046	-76.9983
2890949	-76.9966
71386133	-76.9894
71332328	-76.9857
19729	-76.9836
236865	-76.9829
2760431	-76.951
425893	-76.9432
25021	-76.9431
23271	-76.9397
42586888	-76.9342
21413445	-76.9326
68235121	-76.925
301142	-76.9204
12506460	-76.9171
4412951	-76.9168
442759	-76.9146
271597	-76.9118
13360158	-76.8989
294389	-76.8901
443810	-76.8871
23032	-76.8818
12825803	-76.8774
7694432	-76.8758
13659965	-76.8682
12220563	-76.8581
10149918	-76.8538
3695121	-76.8505
354139	-76.84
344329	-76.8398
20642869	-76.8334
3025796	-76.8242
131862131	-76.8226
71394847	-76.8204
84376862	-76.8188
53440717	-76.7982
14048786	-76.7947
348101	-76.7867
3440007	-76.785
277276	-76.7824
3085033	-76.781
12659857	-76.7781
15993164	-76.777
5184418	-76.7759
7721310	-76.7737
91664808	-76.7717
11067354	-76.7713
10151	-76.7654
12672702	-76.7581
56443	-76.7289
116939	-76.7235
71386132	-76.7228
12007654	-76.7223
71441837	-76.7116
71359083	-76.7011
639112	-76.6868
2847322	-76.6823
179447	-76.6619
10150	-76.6616
146027	-76.6557
15579026	-76.6497
4664282	-76.6315
[truncated: 826 more rows]

## Sheet: Suppl. Table 2
Supplementary Table S2. AC, BS-1 and ATD target prediction
AC						BS-1						ATD
Target	Common name	Uniprot ID	Target Class	Probability*		Target	Common name	Uniprot ID	Target Class	Probability*		Target	Common name	Uniprot ID	Target Class	Probability*
Dual specificity phosphatase Cdc25B	CDC25B	P30305	Phosphatase	0.898837		Thymidine kinase	cytosolic	TK1	Transferase	0.101614		3-phosphoinositide dependent protein kinase-1	PDPK1	O15530	Kinase	0
Acyl coenzyme A:cholesterol acyltransferase 1	SOAT1	P35610	Enzyme	0.0604246		Thymidine kinase	mitochondrial	TK2	Enzyme	0.101614		78 kDa glucose-regulated protein	HSPA5	P11021	Unclassified protein	0
Apoptosis regulator Bcl-2	BCL2	P10415	Other ion channel	0.0604246		Alkaline phosphatase	tissue-nonspecific isozyme	ALPL	Enzyme	0.101614		Adenosine A1 receptor	ADORA1	P30542	Family A G protein-coupled receptor	0
Casein kinase I alpha	CSNK1A1	P48729	Kinase	0.0604246		P-glycoprotein 1	ABCB1	P08183	Primary active transporter	0.101614		Adenosine A2a receptor (by homology)	ADORA2A	P29274	Family A G protein-coupled receptor	0
Caspase-3	CASP3	P42574	Protease	0.0604246		Tyrosine-protein kinase ABL	ABL1	P00519	Kinase	0.101614		Adenosine A3 receptor	ADORA3	P0DMS8	Family A G protein-coupled receptor	0
Serotonin 7 (5-HT7) receptor	HTR7	P34969	Family A G protein-coupled receptor	0.0604246		Serine/threonine-protein kinase receptor R3	ACVRL1	P37023	Kinase	0.101614		Adenosine kinase	ADK	P55263	Enzyme	0
11-beta-hydroxysteroid dehydrogenase 1	HSD11B1	P28845	Enzyme	0		Brain adenylate cyclase 1	ADCY1	Q08828	Enzyme	0.101614		ALK tyrosine kinase receptor	ALK	Q9UM73	Kinase	0
ADAMTS5	ADAMTS5	Q9UNA0	Protease	0		Adenosine kinase	ADK	P55263	Enzyme	0.101614		Brain adenylate cyclase 1	ADCY1	Q08828	Enzyme	0
Adenosine A2a receptor	ADORA2A	P29274	Family A G protein-coupled receptor	0		Adenosine A1 receptor (by homology)	ADORA1	P30542	Family A G protein-coupled receptor	0.101614		Carbonic anhydrase I	CA1	P00915	Lyase	0
Adenosine A2b receptor	ADORA2B	P29275	Family A G protein-coupled receptor	0		Adenosine A2a receptor (by homology)	ADORA2A	P29274	Family A G protein-coupled receptor	0.101614		Carbonic anhydrase II	CA2	P00918	Lyase	0
Adenosine A3 receptor	ADORA3	P0DMS8	Family A G protein-coupled receptor	0		Adenosine A3 receptor	ADORA3	P0DMS8	Family A G protein-coupled receptor	0.101614		Carbonic anhydrase III	CA3	P07451	Lyase	0
Carbonic anhydrase II	CA2	P00918	Lyase	0		DNA-(apurinic or apyrimidinic site) lyase	APEX1	P27695	Enzyme	0.101614		Carbonic anhydrase IV	CA4	P22748	Lyase	0
Carbonic anhydrase IV	CA4	P22748	Lyase	0		Androgen Receptor	AR	P10275	Nuclear receptor	0.101614		Carbonic anhydrase IX	CA9	Q16790	Lyase	0
Carbonic anhydrase IX	CA9	Q16790	Lyase	0		Acid ceramidase (by homology)	ASAH1	Q13510	Enzyme	0.101614		Carbonic anhydrase VA	CA5A	P35218	Lyase	0
Carbonic anhydrase VA	CA5A	P35218	Lyase	0		Serine/threonine-protein kinase Aurora-A	AURKA	O14965	Kinase	0.101614		Carbonic anhydrase VI	CA6	P23280	Lyase	0
Carbonic anhydrase VI	CA6	P23280	Lyase	0		Bcl-2-related protein A1	BCL2A1	Q16548	Unclassified protein	0.101614		Carbonic anhydrase VII	CA7	P43166	Lyase	0
Carbonic anhydrase VII	CA7	P43166	Lyase	0		Bromodomain-containing protein 4	BRD4	O60885	Reader	0.101614		Carbonic anhydrase XII	CA12	O43570	Lyase	0
Cathepsin (B and K)	CTSB	P07858	Protease	0		Bromodomain-containing protein 9	BRD9	Q9H8M2	Reader	0.101614		Carbonic anhydrase XIV	CA14	Q9ULX7	Lyase	0
Cathepsin (H and K)	CTSH	P09668	Protease	0		Caspase-1	CASP1	P29466	Protease	0.101614		CDC7/DBF4 (Cell division cycle 7-related protein kinase/Activator of S phase kinase)	CDC7	O00311	Kinase	0
Cathepsin (V and K)	CTSV	O60911	Protease	0		Caspase-7	CASP7	P55210	Protease	0.101614		c-Jun N-terminal kinase 1	MAPK8	P45983	Kinase	0
Cathepsin F	CTSF	Q9UBX1	Protease	0		Runt-related transcription factor 1/Core-binding factor subunit beta	CBFB	Q13951	Unclassified protein	0.101614		c-Jun N-terminal kinase 2	MAPK9	P45984	Kinase	0
Cathepsin K	CTSK	P43235	Protease	0		CDC7/DBF4 (Cell division cycle 7-related protein kinase/Activator of S phase kinase)	CDC7	O00311	Kinase	0.101614		c-Jun N-terminal kinase 3	MAPK10	P53779	Kinase	0
Cathepsin L	CTSL	P07711	Protease	0		Serine/threonine-protein kinase PCTAIRE-1	CDK16	Q00536	Kinase	0.101614		Complement factor D	CFD	P00746	Protease	0
Cathepsin S	CTSS	P25774	Protease	0		Serine/threonine-protein kinase PCTAIRE-2	CDK17	Q00537	Kinase	0.101614		Cyclin-dependent kinase 2/cyclin A	CDK2 CCNA1 CCNA2	P24941 P78396 P20248	Other cytosolic protein	0
c-Jun N-terminal kinase 3	MAPK10	P53779	Kinase	0		Serine/threonine-protein kinase PCTAIRE-3	CDK18	Q07002	Kinase	0.101614		Cyclin-dependent kinase 5/CDK5 activator 1	CDK5R1 CDK5	Q15078 Q00535	Kinase	0
CREB-binding protein/p53	CREBBP	Q92793	Writer	0		Cyclin-dependent kinase 2	CDK2	P24941	Kinase	0.101614		DNA polymerase alpha subunit	POLA1	P09884	Transferase	0
C-X-C chemokine receptor type 3	CXCR3	P49682	Family A G protein-coupled receptor	0		Cyclin-dependent kinase 3	CDK3	Q00526	Kinase	0.101614		DNA topoisomerase I	TOP1	P11387	Isomerase	0
Cyclin-dependent kinase 1/cyclin B	CCNB3 CDK1 CCNB1 CCNB2	Q8WWL7 P06493 P14635 O95067	Other cytosolic protein	0		Cyclin-dependent kinase 5/CDK5 activator 1	CDK5	Q00535	Kinase	0.101614		DNA-dependent protein kinase	PRKDC	P78527	Kinase	0
Cyclin-dependent kinase 2/cyclin E	CCNE2 CDK2 CCNE1	O96020 P24941 P24864	Other cytosolic protein	0		Cyclin-dependent kinase 7	CDK7	P50613	Kinase	0.101614		Dual specificity mitogen-activated protein kinase kinase 1	MAP2K1	Q02750	Kinase	0
Cytochrome P450 1A2	CYP1A2	P05177	Cytochrome P450	0		Cyclin-dependent kinase 9	CDK9	P50750	Kinase	0.101614		Dual-specificity tyrosine-phosphorylation regulated kinase 1A	DYRK1A	Q13627	Kinase	0
Dipeptidyl peptidase I	CTSC	P53634	Protease	0		Serine/threonine-protein kinase Chk1	CHEK1	O14757	Kinase	0.101614		Ephrin type-A receptor 5	EPHA5	P54756	Kinase	0
DNA (cytosine-5)-methyltransferase 3A	DNMT3A	Q9Y6K1	Reader	0		Dual specificty protein kinase CLK1	CLK1	P49759	Kinase	0.101614		Epidermal growth factor receptor erbB1	EGFR	P00533	Kinase	0
Dual-specificity tyrosine-phosphorylation regulated kinase 1A	DYRK1A	Q13627	Kinase	0		Dual specificity protein kinase CLK2	CLK2	P49760	Kinase	0.101614		Equilibrative nucleoside transporter 1	SLC29A1	Q99808	Electrochemical transporter	0
Estrogen receptor beta	ESR2	Q92731	Nuclear receptor	0		Dual specificity protein kinase CLK3	CLK3	P49761	Kinase	0.101614		GABA receptor alpha-5 subunit	GABRA5	P31644	Ligand-gated ion channel	0
GABA A receptor alpha-4/beta-3/gamma-2	GABRB3 GABRA4 GABRG2	P28472 P48169 P18507	Ligand-gated ion channel	0		Dual specificity protein kinase CLK4	CLK4	Q9HAZ1	Kinase	0.101614		Glucose transporter	SLC2A1	P11166	Electrochemical transporter	0
GABA-A receptor; alpha-1/beta-3/gamma-2	GABRB3 GABRG2 GABRA1	P28472 P18507 P14867	Ligand-gated ion channel	0		Macrophage colony stimulating factor receptor	CSF1R	P07333	Kinase	0.101614		Heat shock protein HSP 90-alpha	HSP90AA1	P07900	Other cytosolic protein	0
GABA-A receptor; alpha-2/beta-3/gamma-2	GABRA2 GABRB3 GABRG2	P47869 P28472 P18507	Ligand-gated ion channel	0		Cathepsin (B and K)	CTSB	P07858	Protease	0.101614		Heat shock protein HSP 90-beta	HSP90AB1	P08238	Other cytosolic protein	0
GABA-A receptor; alpha-3/beta-3/gamma-2	GABRB3 GABRA3 GABRG2	P28472 P34903 P18507	Ligand-gated ion channel	0		Cathepsin L	CTSL	P07711	Protease	0.101614		Hepatocyte growth factor receptor	MET	P08581	Kinase	0
GABA-A receptor; alpha-5/beta-3/gamma-2	GABRB3 GABRG2 GABRA5	P28472 P18507 P31644	Ligand-gated ion channel	0		Interleukin-8 receptor A	CXCR1	P25024	Family A G protein-coupled receptor	0.101614		Inosine-5'-monophosphate dehydrogenase 2	IMPDH2	P12268	Oxidoreductase	0
GABA-A receptor; alpha-6/beta-3/gamma-2	GABRG2 GABRB3 GABRA6	P18507 P28472 Q16445	Ligand-gated ion channel	0		Interleukin-8 receptor B	CXCR2	P25025	Family A G protein-coupled receptor	0.101614		Insulin-like growth factor I receptor	IGF1R	P08069	Kinase	0
Gamma-secretase	PSEN2 PSENEN NCSTN APH1A PSEN1 APH1B	P49810 Q9NZ42 Q92542 Q96BI3 P49768 Q8WW43	Protease	0		Dual-specificity tyrosine-phosphorylation regulated kinase 1A	DYRK1A	Q13627	Kinase	0.101614		Interleukin-1 receptor-associated kinase 4	IRAK4	Q9NWZ3	Kinase	0
Glutaminyl-peptide cyclotransferase	QPCT	Q16769	Enzyme	0		Dual specificity tyrosine-phosphorylation-regulated kinase 1B	DYRK1B	Q9Y463	Kinase	0.101614		Interleukin-8 receptor B	CXCR2	P25025	Family A G protein-coupled receptor	0
Glutathione S-transferase Pi	GSTP1	P09211	Enzyme	0		Epidermal growth factor receptor erbB1	EGFR	P00533	Kinase	0.101614		Liver glycogen phosphorylase	PYGL	P06737	Enzyme	0
Glyceraldehyde-3-phosphate dehydrogenase liver	GAPDH	P04406	Oxidoreductase	0		Eukaryotic translation initiation factor 2-alpha kinase 3	EIF2AK3	Q9NZJ5	Kinase	0.101614		Macrophage colony stimulating factor receptor	CSF1R	P07333	Kinase	0
Hematopoietic prostaglandin D synthase	HPGDS	O60760	Transferase	0		Leukocyte elastase	ELANE	P08246	Protease	0.101614		Mammalian target of Rapamycin (mTORC1)	FKBP1A MTOR	P62942 P42345	Kinase	0
Heme oxygenase 1 (by homology)	HMOX1	P09601	Enzyme	0		Ephrin type-A receptor 2	EPHA2	P29317	Kinase	0.101614		Mannose-6-phosphate isomerase	MPI	P34949	Isomerase	0
Histone acetyltransferase p300	EP300	Q09472	Writer	0		Fibroblast growth factor receptor 1	FGFR1	P11362	Kinase	0.101614		MAP kinase ERK2	MAPK1	P28482	Kinase	0
Histone acetyltransferase PCAF	KAT2B	Q92831	Writer	0		GABA receptor alpha-5 subunit	GABRA5	P31644	Ligand-gated ion channel	0.101614		MAP kinase p38 alpha	MAPK14	Q16539	Kinase	0
Induced myeloid leukemia cell differentiation protein Mcl-1	MCL1	Q07820	Other cytosolic protein	0		Metabotropic glutamate receptor 5	GRM5	P41594	Family C G protein-coupled receptor	0.101614		MAP kinase p38 beta	MAPK11	Q15759	Kinase	0
Leukocyte elastase	ELANE	P08246	Protease	0		Glycogen synthase kinase-3 alpha	GSK3A	P49840	Kinase	0.101614		Matrix metalloproteinase 12	MMP12	P39900	Protease	0
Macrophage migration inhibitory factor	MIF	P14174	Enzyme	0		Glycogen synthase kinase-3 beta	GSK3B	P49841	Kinase	0.101614		Matrix metalloproteinase 13	MMP13	P45452	Protease	0
Melatonin receptor 1A	MTNR1A	P48039	Family A G protein-coupled receptor	0		Glutathione S-transferase Mu 2	GSTM2	P28161	Enzyme	0.101614		Matrix metalloproteinase 14	MMP14	P50281	Protease	0
Melatonin receptor 1B	MTNR1B	P49286	Family A G protein-coupled receptor	0		Glutathione S-transferase Pi	GSTP1	P09211	Enzyme	0.101614		Matrix metalloproteinase 2	MMP2	P08253	Protease	0
Metabotropic glutamate receptor 2 (by homology)	GRM2	Q14416	Family C G protein-coupled receptor	0		Hypoxia-inducible factor 1 alpha	HIF1A	Q16665	Transcription factor	0.101614		Matrix metalloproteinase 8	MMP8	P22894	Protease	0
Metabotropic glutamate receptor 5 (by homology)	GRM5	P41594	Family C G protein-coupled receptor	0		HMG-CoA reductase (by homology)	HMGCR	P04035	Oxidoreductase	0.101614		Matrix metalloproteinase 9	MMP9	P14780	Protease	0
Myeloperoxidase	MPO	P05164	Enzyme	0		Tyrosine-protein kinase JAK1	JAK1	P23458	Kinase	0.101614		Microtubule-associated protein 2	MAP2	P11137	Unclassified protein	0
NAD-dependent deacetylase sirtuin 2	SIRT2	Q8IXJ6	Eraser	0		Tyrosine-protein kinase JAK2	JAK2	O60674	Kinase	0.101614		Mitogen-activated protein kinase kinase kinase 14	MAP3K14	Q99558	Kinase	0
Neuronal acetylcholine receptor; alpha4/beta2	CHRNA4 CHRNB2	P43681 P17787	Ligand-gated ion channel	0		Tyrosine-protein kinase LCK (by homology)	LCK	P06239	Kinase	0.101614		Monocarboxylate transporter 1	SLC16A1	P53985	Electrochemical transporter	0
Nitric oxide synthase	inducible	NOS2	Enzyme	0		Dual specificity mitogen-activated protein kinase kinase 1	MAP2K1	Q02750	Kinase	0.101614		Nerve growth factor receptor Trk-A	NTRK1	P04629	Kinase	0
Nitric-oxide synthase	brain	NOS1	Enzyme	0		Dual specificity mitogen-activated protein kinase kinase 2	MAP2K2	P36507	Kinase	0.101614		Neurokinin 2 receptor	TACR2	P21452	Family A G protein-coupled receptor	0
Nitric-oxide synthase	endothelial	NOS3	Enzyme	0		Mitogen-activated protein kinase kinase kinase 14	MAP3K14	Q99558	Kinase	0.101614		Phosphodiesterase 10A	PDE10A	Q9Y233	Phosphodiesterase	0
Nociceptin receptor	OPRL1	P41146	Family A G protein-coupled receptor	0		Mitogen-activated protein kinase kinase kinase 5	MAP3K5	Q99683	Kinase	0.101614		Phosphodiesterase 4A	PDE4A	P27815	Phosphodiesterase	0
P2X purinoceptor 7	P2RX7	Q99572	Ligand-gated ion channel	0		MAP kinase p38 alpha	MAPK14	Q16539	Kinase	0.101614		Phosphodiesterase 4D	PDE4D	Q08499	Phosphodiesterase	0
Peptidyl-prolyl cis-trans isomerase NIMA-interacting 1	PIN1	Q13526	Enzyme	0		Mitogen-activated protein kinase 15	MAPK15	Q8TD08	Kinase	0.101614		PI3-kinase p110-alpha subunit	PIK3CA	P42336	Enzyme	0
Phosphodiesterase 7A	PDE7A	Q13946	Phosphodiesterase	0		Mitogen-activated protein kinase 7	MAPK7	Q13164	Kinase	0.101614		PI3-kinase p110-alpha/p85-alpha	PIK3CA PIK3R1	P42336 P27986	Enzyme	0
PI3-kinase p110-alpha subunit	PIK3CA	P42336	Enzyme	0		MAP kinase-activated protein kinase 2	MAPKAPK2	P49137	Kinase	0.101614		PI3-kinase p110-beta subunit	PIK3CB	P42338	Enzyme	0
PI3-kinase p110-beta subunit	PIK3CB	P42338	Enzyme	0		Serine/threonine-protein kinase mTOR	MTOR	P42345	Kinase	0.101614		PI3-kinase p110-delta subunit	PIK3CD	O00329	Enzyme	0
Poly [ADP-ribose] polymerase-1	PARP1	P09874	Enzyme	0		Nerve growth factor receptor Trk-A	NTRK1	P04629	Kinase	0.101614		PI3-kinase p110-gamma subunit	PIK3CG	P48736	Enzyme	0
Potassium channel subfamily K member 2 (by homology)	KCNK2	O95069	Voltage-gated ion channel	0		P2X purinoceptor 7	P2RX7	Q99572	Ligand-gated ion channel	0.101614		PI4-kinase beta subunit	PI4KB	Q9UBF8	Enzyme	0
Progesterone receptor	PGR	P06401	Nuclear receptor	0		Poly [ADP-ribose] polymerase-1	PARP1	P09874	Enzyme	0.101614		Platelet-derived growth factor receptor beta	PDGFRB	P09619	Kinase	0
Quinone reductase 1	NQO1	P15559	Enzyme	0		Phosphodiesterase 10A	PDE10A	Q9Y233	Phosphodiesterase	0.101614		Poly [ADP-ribose] polymerase-1	PARP1	P09874	Enzyme	0
Quinone reductase 2	NQO2	P16083	Enzyme	0		Phosphodiesterase 2A	PDE2A	O00408	Phosphodiesterase	0.101614		Protein kinase C delta	PRKCD	Q05655	Kinase	0
Regulator of G-protein signaling 4	RGS4	P49798	Unclassified protein	0		Phosphodiesterase 4A	PDE4A	P27815	Phosphodiesterase	0.101614		Serine/threonine-protein kinase AKT	AKT1	P31749	Kinase	0
Ribosomal protein S6 kinase alpha 2	RPS6KA2	Q15349	Kinase	0		Phosphodiesterase 4D	PDE4D	Q08499	Phosphodiesterase	0.101614		Serine/threonine-protein kinase B-raf	BRAF	P15056	Kinase	0
Serine/threonine-protein kinase B-raf	BRAF	P15056	Kinase	0		PI3-kinase p110-alpha subunit	PIK3CA	P42336	Enzyme	0.101614		Serine/threonine-protein kinase Chk1	CHEK1	O14757	Kinase	0
Serotonin 2a (5-HT2a) receptor	HTR2A	P28223	Family A G protein-coupled receptor	0		PI3-kinase p110-beta subunit	PIK3CB	P42338	Enzyme	0.101614		Serine/threonine-protein kinase GAK	GAK	O14976	Kinase	0
Serotonin 2c (5-HT2c) receptor	HTR2C	P28335	Family A G protein-coupled receptor	0		PI3-kinase p110-delta subunit	PIK3CD	O00329	Enzyme	0.101614		Serine/threonine-protein kinase mTOR	MTOR	P42345	Kinase	0
Tankyrase-1	TNKS	O95271	Enzyme	0		PI3-kinase p110-gamma subunit	PIK3CG	P48736	Enzyme	0.101614		Serine/threonine-protein kinase PIM1	PIM1	P11309	Kinase	0
Tankyrase-2	TNKS2	Q9H2K2	Enzyme	0		Serine/threonine-protein kinase PIM1	PIM1	P11309	Kinase	0.101614		Serine/threonine-protein kinase PIM2	PIM2	Q9P1W9	Kinase	0
Thromboxane-A synthase	TBXAS1	P24557	Cytochrome P450	0		Serine/threonine-protein kinase PIM2	PIM2	Q9P1W9	Kinase	0.101614		Serine/threonine-protein kinase PIM3	PIM3	Q86V86	Kinase	0
Thyroid hormone receptor beta-1	THRB	P10828	Nuclear receptor	0		Serine/threonine-protein kinase PIM3	PIM3	Q86V86	Kinase	0.101614		Serotonin 2b (5-HT2b) receptor	HTR2B	P41595	Family A G protein-coupled receptor	0
Tryptophan 2	3-dioxygenase (by homology)	TDO2	Enzyme	0		Serine/threonine-protein kinase PLK4	PLK4	O00444	Kinase	0.101614		Sodium/glucose cotransporter 2	SLC5A2	P31639	Electrochemical transporter	0
Tyrosine-protein kinase JAK1	JAK1	P23458	Kinase	0		DNA-dependent protein kinase	PRKDC	P78527	Kinase	0.101614		Sodium/nucleoside cotransporter 2	SLC28A2	O43868	Electrochemical transporter	0
Tyrosine-protein kinase JAK2	JAK2	O60674	Kinase	0		Liver glycogen phosphorylase	PYGL	P06737	Enzyme	0.101614		Thymidine kinase	mitochondrial	TK2	Enzyme	0
Tyrosine-protein kinase TYK2	TYK2	P29597	Kinase	0		Ribosomal protein S6 kinase alpha 3	RPS6KA3	P51812	Kinase	0.101614		Thymidylate synthase (by homology)	TYMS	P04818	Transferase	0
* The results are presented as scores ranging from 0 to 1, where the value 1 corresponds to the most likely target of the query molecule
